# Supplementary material for: BCG Vaccination-Associated Lower HbA1c and Increased CD25 Expression on CD8+ T Cells in Patients with Type 1 Diabetes in Ghana
Source: Vaccines (Basel). 2024 Apr 24;12(5):452. doi: 10.3390/vaccines12050452 (PMC11125916; doi:10.3390/vaccines12050452)
Supplement: Supplementary file 1 [file vaccines-12-00452-s001.zip]

Archive with 1 entries (1 files):
- vaccines-2953637-supplementary.pptx
